# Supplementary material for: Human FASTK preferentially binds single‐stranded and G‐rich RNA
Source: FEBS J. 2025 Jul 1;293(3):729–48. doi: 10.1111/febs.70155 (PMC12871924; doi:10.1111/febs.70155)
Supplement: Supplementary file 2 — Table S1. Synthetic RNA oligonucleotides. Table S2. Short RNA transcripts. Table S3. Full‐length RNA transcripts. Table S4. Mass spectrometry analysis of recombinant FASTK samples. Table S5. SAXS data collection and analysis. Table S6. Vectors. Table S7. DNA oligonucleotides. Table S8. DNA starters for generation of the DNA template for in vitro transcription. Table S9. Protein sequences of the FASTK recombinant constructs. [file FEBS-293-729-s001.xlsx]

## Sheet: Supplementary Table 1
Supplementary Table 1 - synthetic RNA oligonucleotides
List of short RNA oligonucleotides used in binding assays with their sequences and basic characteristics. The number and distribution of putative G-quadruplexes (G4s) was predicted with online tools: QGRS Mapper (doi:10.1093/nar/gkl253) and pqsfinder (doi:10.1093/BIOINFORMATICS/BTX413).
RNA oligo	Sequence	Length (nt)	MW (kDa)	%A	%U	%G	%C	#G4s by	#G4s by
								qgrs mapper	pqsfinder
ssRNA1	GUCUCUGCAGUAGUUA	16	5.28	18.75	37.5	25	18.75	0	0
ssRNA2	UAACUACUGCAGAGAC	16	5.31	37.5	18.75	18.75	25	0	0
dsRNA	duplex of RNA1 and RNA2	16	9.64	28.13	28.13	21.88	21.88	0	0
stem loop	UGGGUCAUUGAUGAUGAUCCA	21	6.94	23.81	33.33	28.57	14.29	0	0
internal loop	duplex of internal loop strand 1 and 2	14	9.81	10.34	17.24	48.28	24.14	0	0
internal loop strand 1	GAUCCGGGAGGACCC	15	5.05	20	6.67	40	33.33	0	0
internal loop strand 2 (G-rich short RNA)	GGGUCUGUGGGGUC	14	4.76	0	28.57	57.14	14.29	0	0
A-rich short RNA	AAAUCUGUAAAAUC	14	4.2	50	28.57	7.14	14.29	0	0
U-rich short RNA	UUUUCUGUUUUUUC	14	4.04	0	78.57	7.14	14.29	0	0
C-rich short RNA	CCCUCUGUCCCCUC	14	4.48	0	28.57	7.14	64.29	0	0
TERRA	UUAGGGUUAGGGUUAGGGUUAGGG	24	8.07	16.67	33.33	50	0	1	1
TERRA C-rich mutant	UUACCCUUACCCUUACCCUUACCC	24	7.59	16.67	33.33	0	50	0	0
TERRA AU-rich mutant	UUAGAGUUAGUGUUAGAGUUAGUG	24	7.96	25	41.67	33.33	0	0	0

## Sheet: Supplementary Table 2
Supplementary Table 2 - short RNA transcripts
List of ND6 mitochondrial transcript fragments and their mutants used in binding assays with their sequences and basic characteristics. The number and distribution of putative G-quadruplexes (G4s) was predicted with online tools: QGRS Mapper (doi:10.1093/nar/gkl253) and pqsfinder (doi:10.1093/BIOINFORMATICS/BTX413).
RNA oligo	Sequence	Length (nt)	MW (kDa)	%A	%U	%G	%C	#G4s by	#G4s by
								qgrs mapper	pqsfinder
ND6 F1 (oligo 1)	GAUGAUGUAUGCUUUGUUUCUGUUGAGUGUGGGUUUAGUAAUGGGGUUUGUGGGGUUUUCUUCUAAGCCUUCUCCUAUUUAUGGGGGUUUAGUAUUGAUUGUUAGCGGUGUGG	113	36.54	13.27	45.13	32.74	8.85	2	0
ND6 F2 (oligo 2)	GUAGUAUUGAUUGUUAGCGGUGUGGUCGGGUGUGUUAUUAUUCUGAAUUUUGGGGGAGGUUAUAUGGGUUUAAUAGUUUUUUUAAUUUAUUUAGGGGGAAUGAUGGUUGUCUUUGGAUAUACUAC	125	40.48	20	44.8	30.4	4.8	2	0
ND6 F3 (oligo 3)	GGAUGGUUGUCUUUGGAUAUACUACAGCGAUGGCUAUUGAGGAGUAUCCUGAGGCAUGGGGGUCAGGGGUUGAGGUCUUGGUGAGUGUUUUAGUGGGGUUAGCGAUGGAGGUAGGAUUGGUGCUG	125	41.25	17.6	31.2	41.6	9.6	2	1
ND6 F4 (oligo 4)	GGCGAUGGAGGUAGGAUUGGUGCUGUGGGUGAAAGAGUAUGAUGGGGUGGUGGUUGUGGUAAACUUUAAUAGUGUAGGAAGCUGAAUAAUUUAUGAAGGAGAGGGGUCAGGGUUGAUUCGGGAGG	125	40.96	24.8	27.2	43.2	4.8	3	0
ND6 F5 (oligo 5)	GAGGGGUCAGGGUUGAUUCGGGAGGAUCCUAUUGGUGCGGGGGCUUUGUAUGAUUAUGGGCGUUGAUUAGUAGUAGUUACUGGUUGAACAUUGUUUGUUGGUGUAUAUAUUGUAAUUGAGAUUGC	125	40.69	19.2	37.6	35.2	8	2	1
ND6 F6 (oligo 6)	GUGUAUAUAUUGUAAUUGAGAUUGCUCGGGGGAAUAGGUUAUGUGAUUAGGAGUAGGGUUAGGAUGAGUGGGAAGAAGAAAGAGAGGAAGUAAAGUUUAAUUAUGCCUUUUUGGGUUGAGGUGAU	125	41	29.6	32	35.2	3.2	1	0
ND6 F7 (oligo 7)	GUAUGCCUUUUUGGGUUGAGGUGAUGAUGGAGGUGGAGAUUUGGUGCUGUGAAAUUGUUUUAGGUAAUAGCUUUUCUAGUCAGGUUAGGUCUAGGAGGAGUAGGGGCAGGUUUUGGCUCGUAAGA	125	40.79	20	35.2	36.8	8	2	0
ND6 F8 (oligo 8)	GAGGGGCAGGUUUUGGCUCGUAAGAAGGCCUAGAUAGGGGAUUGUGCGGUGUGUGAUGCUAGGGUAGAAUCCGAGUAUGUUGGAGAAAUAAAAUGUGCAUAGUGGGGAUUUUAUUUUAAGUUUGU	125	40.89	24.8	31.2	36	8	2	0
ND6 F9 (oligo 9)	GGUGGGGAUUUUAUUUUAAGUUUGUUGGUUAGGUAGUUGAGGUCUAGGGCUGUUAGAAGUCCUAGGAAAGUGACAGCGAGGGCUGUGAGUUUUAGGUAGAGGGGGAUUGUUGUUUGGAAGGGGGA	125	41.01	20.8	32.8	40.8	5.6	2	0
ND6 F10 (oligo 10)	GGGGGAUUGUUGUUUGGAAGGGGGAUGCGGGGGAAAUGUUGUUAGUAAUGAGAAAUCCUGCGAAUAGGCUUCCGG	75	24.72	22.67	26.67	41.33	9.33	1	1
ND6 F5 (oligo 5) G4kill mutant	GAGUGGUCAGAGUUGAUUCGUGAGGAUCCUAUUGGUGCGGAGGCUUUGUAUGAUUAUGUGCGUUGAUUAGUAGUAGUUACUGGUUGAACAUUGUUUGUUGGUGUAUAUAUUGUAAUUGAGAUUGC	125	40.58	20.8	40	31.2	8	1	0
ND6 F10 (oligo 10) G4kill mutant	GGAGGAUUGUUGUUUGGAAGGUGGAUGCGGAGGAAAUGUUGUUAGUAAUGAGAAAUCCUGCGAAUAGGCUUCCGG	75	24.66	25.33	28	37.33	9.33	1	0

## Sheet: Supplementary Table 3
Supplementary Table 3 - full-length RNA transcripts
List of mitochondrial transcripts used in binding assays with their sequences and basic characteristics. The number and distribution of putative G-quadruplexes (G4s) was predicted with online tools: QGRS Mapper (doi:10.1093/nar/gkl253) and pqsfinder (doi:10.1093/BIOINFORMATICS/BTX413) .
RNA oligo	Length (nt)	MW (kDa)	%A	%U	%G	%C	#G4s by	#G4s by
							qgrs mapper	pqsfinder
Sequence
ND1	1046	332.61	31.64	22.28	12.05	34.03	0	0
GGGAAAGCUCGGUACCACGCAUGCACAUACCCAUGGCCAACCUCCUACUCCUCAUUGUACCCAUUCUAAUCGCAAUGGCAUUCCUAAUGCUUACCGAACGAAAAAUUCUAGGCUAUAUACAACUACGCAAAGGCCCCAACGUUGUAGGCCCCUACGGGCUACUACAACCCUUCGCUGACGCCAUAAAACUCUUCACCAAAGAGCCCCUAAAACCCGCCACAUCUACCAUCACCCUCUACAUCACCGCCCCGACCUUAGCUCUCACCAUCGCUCUUCUACUAUGAACCCCCCUCCCCAUACCCAACCCCCUGGUCAACCUCAACCUAGGCCUCCUAUUUAUUCUAGCCACCUCUAGCCUAGCCGUUUACUCAAUCCUCUGAUCAGGGUGAGCAUCAAACU…
ND2	1130	359.03	33.98	24.16	10	31.86	0	0
GGGAAAGCUCGGUACCACGCAUGCAUUAAUCCCCUGGCCCAACCCGUCAUCUACUCUACCAUCUUUGCAGGCACACUCAUCACAGCGCUAAGCUCGCACUGAUUUUUUACCUGAGUAGGCCUAGAAAUAAACAUGCUAGCUUUUAUUCCAGUUCUAACCAAAAAAAUAAACCCUCGUUCCACAGAAGCUGCCAUCAAGUAUUUCCUCACGCAAGCAACCGCAUCCAUAAUCCUUCUAAUAGCUAUCCUCUUCAACAAUAUACUCUCCGGACAAUGAACCAUAACCAAUACUACCAAUCAAUACUCAUCAUUAAUAAUCAUAAUAGCUAUAGCAAUAAAACUAGGAAUAGCCCCCUUUCACUUCUGAGUCCCAGAGGUUACCCAAGGCACCCCUCUGACA…
ND6	963	313.5	22.12	34.48	36.34	7.06	16	3
GAUGAUGUAUGCUUUGUUUCUGUUGAGUGUGGGUUUAGUAAUGGGGUUUGUGGGGUUUUCUUCUAAGCCUUCUCCUAUUUAUGGGGGUUUAGUAUUGAUUGUUAGCGGUGUGGUCGGGUGUGUUAUUAUUCUGAAUUUUGGGGGAGGUUAUAUGGGUUUAAUAGUUUUUUUAAUUUAUUUAGGGGGAAUGAUGGUUGUCUUUGGAUAUACUACAGCGAUGGCUAUUGAGGAGUAUCCUGAGGCAUGGGGGUCAGGGGUUGAGGUCUUGGUGAGUGUUUUAGUGGGGUUAGCGAUGGAGGUAGGAUUGGUGCUGUGGGUGAAAGAGUAUGAUGGGGUGGUGGUUGUGGUAAACUUUAAUAGUGUAGGAAGCUGAAUAAUUUAUGAAGGAGAGGGGUCAGG…
COX2	798	254.82	32.46	22.68	14.79	30.08	0	0
GGGAAAGCUCGGUACCACGCAUGCAUGGCACAUGCAGCGCAAGUAGGUCUACAAGACGCUACUUCCCCUAUCAUAGAAGAGCUUAUCACCUUUCAUGAUCACGCCCUCAUAAUCAUUUUCCUUAUCUGCUUCCUAGUCCUGUAUGCCCUUUUCCUAACACUCACAACAAAACUAACUAAUACUAACAUCUCAGACGCUCAGGAAAUAGAAACCGUCUGAACUAUCCUGCCCGCCAUCAUCCUAGUCCUCAUCGCCCUCCCAUCCCUACGCAUCCUUUACAUAACAGACGAGGUCAACGAUCCCUCCCUUACCAUCAAAUCAAUUGGCCACCAAUGGUACUGAACCUACGAGUACACCGACUACGGCGGACUAAUCUUCAACUCCUACAUACUUCCCCCA…
COX3	872	278.13	30.73	24.54	14.91	29.82	1	0
GGGAAAGCUCGGUACCACGCAUGCAUGACCCACCAAUCACAUGCCUAUCAUAUAGUAAAACCCAGCCCAUGACCCCUAACAGGGGCCCUCUCAGCCCUCCUAAUGACCUCCGGCCUAGCCAUGUGAUUUCACUUCCACUCCAUAACGCUCCUCAUACUAGGCCUACUAACCAACACACUAACCAUAUACCAAUGAUGGCGCGAUGUAACACGAGAAAGCACAUACCAAGGCCACCACACACCACCUGUCCAAAAAGGCCUUCGAUACGGGAUAAUCCUAUUUAUUACCUCAGAAGUUUUUUUCUUCGCAGGAUUUUUCUGAGCCUUUUACCACUCCAGCCUAGCCCCUACCCCCCAAUUAGGAGGGCACUGGCCCCCAACAGGCAUCACCCCGCUAAAU…
ncl2	977	316.39	24.26	29.79	30.91	15.05	11	3
GGGAAAGCUCGGUACCACGCAUGCAAAGAUAAAAUUUGAAAUCUGGUUAGGCUGGUGUUAGGGUUCUUUGUUUUUGGGGUUUGGCAGAGAUGUGUUUAAGUGCUGUGGCCAGAAGCGGGGGAGGGGGGGUUUGGUGGAAAUUUUUUGUUAUGAUGUCUGUGUGGAAAGUGGCUGUGCAGACAUUCAAUUGUUAUUAUUAUGUCCUACAAGCAUUAAUUAAUUAACACACUUUAGUAAGUAUGUUCGCCUGUAAUAUUGAACGUAGGUGCGAUAAAUAAUAGGAUGAGGCAGGAAUCAAAGACAGAUACUGCGACAUAGGGUGCUCCGGCUCCAGCGUCUCGCAAUGCUAUCGCGUGCAUACCCCCCAGACGAAAAUACCAAAUGCAUGGAGAGCUCCCG…

## Sheet: Supplementary Table 4
Supplementary Table 4 - Mass spectrometry analysis of recombinant FASTK samples
iBAQ FASTK∆N1-75 BATCH 1	iBAQ FASTK∆N1-75 BATCH 2	Peptides	Razor + unique peptides	Unique peptides	Sequence coverage [%]	Unique + razor sequence coverage [%]	Unique sequence coverage [%]	Mol. weight [kDa]	Q-value	Score	Razor + unique peptides FASTK∆N1-75 BATCH 1	Razor + unique peptides FASTK∆N1-75 BATCH 2	Protein IDs	Majority protein IDs	Protein names	Gene names
33.0162	33.899	45	45	45	70.7	70.7	70.7	53.308	0	323.31	36	45	XXXXX	XXXXX	FASTK∆N1-75	(recombinant protein)
29.8953	26.3397	30	30	30	65.9	65.9	65.9	49.989	0	323.31	28	12	P25888	P25888	ATP-dependent RNA helicase RhlE	rhlE
29.4781	25.5464	17	17	17	70.8	70.8	70.8	25.983	0	323.31	13	13	P0A7V3	P0A7V3	30S ribosomal protein S3	rpsC
21.1509	25.7654	15	15	15	32.8	32.8	32.8	57.328	0	107.46	4	15	P0A6F5	P0A6F5	60 kDa chaperonin	groL
28.8707	25.6295	13	13	13	48	48	48	29.86	0	232.9	12	11	P60422	P60422	50S ribosomal protein L2	rplB
28.0576	26.3293	10	10	10	51.5	51.5	51.5	17.711	0	91.933	9	8	P0A7J3	P0A7J3	50S ribosomal protein L10	rplJ
29.0125	26.9946	9	9	9	68.6	68.6	68.6	13.099	0	79.021	7	8	P0A7S9	P0A7S9	30S ribosomal protein S13	rpsM
28.0027	25.932	5	5	5	38.8	38.8	38.8	12.295	0	71.911	5	4	P0A7K2	P0A7K2	50S ribosomal protein L7/L12	rplL
NaN	25.8576	5	5	5	37.7	37.7	37.7	25.865	0	58.735	0	5	P0AA43	P0AA43	Ribosomal small subunit pseudouridine synthase A	rsuA
23.5302	25.6347	5	5	5	19.1	19.1	19.1	26.743	0	73.739	3	5	P0A7V0	P0A7V0	30S ribosomal protein S2	rpsB
NaN	23.2347	5	5	5	17.6	17.6	17.6	41.1	0	46.504	0	5	P08622	P08622	Chaperone protein DnaJ	dnaJ
22.1214	NaN	5	5	5	11	11	11	53.87	0	34.966	5	0	P0ABF1	P0ABF1	Poly(A) polymerase I	pcnB
23.0764	23.6975	4	4	4	44.7	44.7	44.7	13.541	0	25.15	4	4	P0ADY3	P0ADY3	50S ribosomal protein L14	rplN
19.8302	26.5713	4	4	4	36.9	36.9	36.9	15.769	0	57.937	1	4	P0A7R1	P0A7R1	50S ribosomal protein L9	rplI
NaN	25.3364	4	4	4	33	33	33	10.693	0	28.352	0	4	P68919	P68919	50S ribosomal protein L25	rplY
19.3917	23.1681	4	4	4	28.1	28.1	28.1	17.603	0	24.467	1	4	P0A7W1	P0A7W1	30S ribosomal protein S5	rpsE
23.3264	24.56	4	4	4	20.9	20.9	20.9	18.904	0	32.033	3	4	P0AG55	P0AG55	50S ribosomal protein L6	rplF
25.6474	22.5041	4	4	4	19.4	19.4	19.4	13.737	0	38.426	4	3	P0A7S3	P0A7S3	30S ribosomal protein S12	rpsL
21.0995	23.9474	4	4	4	11.3	11.3	11.3	38.085	0	29.861	2	4	P75821	P75821	Uncharacterized protein YbjS	ybjS
NaN	18.9544	4	4	4	7.3	7.3	7.3	66.095	0	29.715	0	4	P06959	P06959	Dihydrolipoyllysine-residue acetyltransferase component of pyruvate dehydrogenase complex	aceF
23.7939	NaN	3	3	3	29.1	29.1	29.1	15.347	0	20.587	3	0	P0ACG1	P0ACG1	DNA-binding protein StpA	stpA
25.6707	23.0404	3	3	3	24	24	24	17.693	0	76.029	3	1	P0A8N0	P0A8N0	Macrodomain Ter protein	matP
21.7748	24.1321	3	3	3	22.7	22.7	22.7	15.593	0	34.211	2	3	P0AF63	P0AF63	HTH-type transcriptional repressor NsrR	nsrR
20.4591	22.2593	3	3	3	22.3	22.3	22.3	20.301	0	18.024	2	3	P62399	P62399	50S ribosomal protein L5	rplE
23.0438	22.7099	3	3	3	20.7	20.7	20.7	25.892	0	17.92	3	2	P45577	P45577	RNA chaperone ProQ	proQ
24.4267	23.2634	3	3	3	15.7	15.7	15.7	11.166	0	18.65	2	2	P0A6X3	P0A6X3	RNA-binding protein Hfq	hfq
NaN	20.7018	3	3	3	11.3	11.3	11.3	42.196	0	18.049	0	3	P0AE06	P0AE06	Multidrug efflux pump subunit AcrA	acrA
21.6588	20.6597	3	3	3	8.3	8.3	8.3	70.545	0	21.644	3	2	P0A9P6	P0A9P6	ATP-dependent RNA helicase DeaD	deaD
21.9216	16.9466	3	3	3	7.1	7.1	7.1	47.125	0	27.245	3	1	P0A8J8	P0A8J8	ATP-dependent RNA helicase RhlB	rhlB
22.3931	20.1408	3	3	3	6.5	6.5	6.5	55.035	0	19.989	3	2	P0A6P5	P0A6P5	GTPase Der	der
20.7878	NaN	3	3	3	3.1	3.1	3.1	97.349	0	30.117	3	0	P06612	P06612	DNA topoisomerase 1	topA
NaN	24.0185	2	2	2	30.5	30.5	30.5	6.5417	0	20.692	0	2	P0AG51	P0AG51	50S ribosomal protein L30	rpmD
NaN	22.4803	2	2	2	25.3	25.3	25.3	10.945	0	21.462	0	2	P64574	P64574	Uncharacterized protein YghW	yghW
26.1201	NaN	2	2	2	23.4	23.4	23.4	15.539	0	323.31	2	0	P0ACF8	P0ACF8	DNA-binding protein H-NS	hns
20.8309	25.3942	2	2	2	16.9	16.9	16.9	14.875	0	26.183	1	2	P0A7J7	P0A7J7	50S ribosomal protein L11	rplK
23.9313	NaN	2	2	2	13.9	13.9	13.9	14.98	0	16.108	2	0	P02413	P02413	50S ribosomal protein L15	rplO
NaN	19.348	2	2	2	12.5	12.5	12.5	13.848	0	11.614	1	1	P0ACD4	P0ACD4	Iron-sulfur cluster assembly scaffold protein IscU	iscU
21.3421	NaN	2	2	2	9.3	9.3	9.3	49.787	0	14.749	2	0	P0AGD7	P0AGD7	Signal recognition particle protein	ffh
NaN	21.408	2	2	2	9	9	9	24.729	0	20.33	1	1	P0A7L0	P0A7L0	50S ribosomal protein L1	rplA
22.1387	NaN	2	2	2	7.6	7.6	7.6	32.711	0	17.099	2	0	P37765	P37765	Ribosomal large subunit pseudouridine synthase B	rluB
19.9648	NaN	2	2	2	6.9	6.9	6.9	36.026	0	13.794	2	0	P0AA39	P0AA39	Ribosomal large subunit pseudouridine synthase C	rluC
NaN	20.9666	2	2	2	4.8	4.8	4.8	49.19	0	13.38	0	2	P0ACC7	P0ACC7	Bifunctional protein GlmU;UDP-N-acetylglucosamine pyrophosphorylase;Glucosamine-1-phosphate N-acetyltransferase	glmU
18.7335	19.6329	2	2	2	4.5	4.5	4.5	48.327	0	13.296	1	2	P25519	P25519	GTPase HflX	hflX
20.7661	19.7561	2	2	2	3.1	3.1	3.1	69.114	0	12.689	2	1	P0A6Y8	P0A6Y8	Chaperone protein DnaK	dnaK
NaN	20.3595	2	2	2	2.5	2.5	2.5	118.72	0	11.323	0	2	P13458	P13458	Nuclease SbcCD subunit C	sbcC
NaN	18.6451	2	2	2	1.3	1.3	1.3	155.16	0	11.433	0	2	P0A8T7	P0A8T7	DNA-directed RNA polymerase subunit beta	rpoC

## Sheet: Supplementary Table 5
Supplementary Table 5 - SAXS data collection and analysis
	FASTKDN1-75	FASTKDN1-168
Sample details
Organism	Homo sapiens	Homo sapiens
Source	E. coli (BL21) recombinant expression
UniProt sequence ID (residues in construct)	Q14296(76-549)	Q14296(169-549)
Sample environment/configuration
Solvent composition	50 mM Tris pH 8.5, 5% (v/v) Glycerol,
	200 mM Ammonium Sulfate, 50 mM NaCl, 0.5 mM TCEP,
	10 mM Glutamic acid, 10 mM Arginine
Size Exclusion Chromatography SEC-SAXS
Sample concentration(s), mg/ml	8.89	5.15
Sample injection concentration, mg/ml	n/a	n/a
Sample injection volume, mL	n/a	n/a
SEC column type	Superdex 200 Increase 3.2/300
SEC flow rate, mL/min	0.075
SAXS data collection parameters
Source and instrument description	B21 beamline of Diamond Light Source (Didcot, UK) using 13.1 keV X-rays at 50 × 50 μm beam-size at detector (Eiger 4M) with 0.8 × 2 mm photon cross-section at sample and flux 4 x 1012 photons/s
Measured q-range (qmin – qmax; Å-1)	0.0045 to 0.34
Exposure time, number of exposures (frames), final number of sample frames used for averaging	3s, 620, 36	3s, 620, 37
SAXS-derived structural parameters
Methods/Software	BioXTAS RAW 2.2.1, ATSAS 3.2.1
Series
Buffer range	250 to 288	336 to 432
Sample range	434 to 470	460 to 497
Guinier Analysis
I(0) ± s (cm-1; a.u)	0.03 +/- 5.77e-5	0.01 +/- 2.45e-5
Rg ± s (Å)	35.8 +/- 0.14	28.35 +/- 0.07
q-range	0.0046 to 0.0289	0.0118 to 0.0475
qmin*Rg	0.164	0.335
qmax*Rg	1.035	1.345
r^2	0.911	0.992
P(r) analysis - BIFT
I(0) ± s (cm-1; a.u.)	0.03 +/- 4.2e-5	0.01 +/- 1.65e-5
Rg ± s (Å)	37.58 +/- 0.18	29.26 +/- 0.12
dmax (Å)	162.7 +/- 11.1	120.2 +/- 7.8
q-range (Å-1)	0.0046 to 0.1604	0.0059 to 0.1604
Chi^2	1.139	1.191
Molecular weight
M.W. (Vp) (kDa)	79.5	55.2
Porod Volume	95800	66500
M.W. (Vc) (kDa)	64.1	47.9
M.W. (S&S) (kDa)	75.9	51.3
Shape (S&S)	extended	compact
Dmax (S&S)	133.4	98
M.W. (Bayes) (kDa)	70.5	50.9
Bayes Probability	33.6	28.3
Bayes Confidence Interval (kDa)	66.2 to 75.3	48.2 to 53.8
Bayes C.I. Prob	97.8	96.4
Electron density reconstructions – DENSS
Mode	Slow	Slow
Symmetry	False	False
Number of reconstructions	20	20
Averaged	True	True
Refined	True	True
Mean RSC	0.863 +/- 0.043	0.892 +/- 0.021
Included models	19 of 20	19 of 20
Resolution	39.9 +/- 8.3	35.7 +/- 6.5
Data and model deposition
SASBDB IDs	SASDVV2	SASDVW2

## Sheet: Supplementary Table 6
Supplementary Table 6 - Vectors
Vector	Selection marker	Tag	Application	Source
pCA528	Kan	His6-SUMO	Cloning of vectors expressing FASTK protein constructs	Prof. Owen Pornillos
pDONR223-FASTK	Spec	-	Source of FASTK gene sequence	Purchased from Addgene (#23712)
pCA528-FASTK∆N1-75	Kan	His6-SUMO	Expression of FASTK∆N1-75	This study
pCA528-FASTK∆N1-168	Kan	His6-SUMO	Expression of FASTK∆N1-168	This study
pCA528-FASTK∆N1-75-mut1	Kan	His6-SUMO	Expression of FASTK∆N1-75 R373A, R376A, R379A, R380A & F386A mutant	This study
pCA528-FASTK∆N1-75-mut2	Kan	His6-SUMO	Expression of FASTK∆N1-75 R128A & R130A mutant	This study
pCA528-FASTK∆N1-75-mut3	Kan	His6-SUMO	Expression of FASTK∆N1-75 R214A, F215A & R217A mutant	This study
pCA528-FASTK∆N1-75-mut4a	Kan	His6-SUMO	Expression of FASTK∆N1-75 R249A & R251A mutant	This study
pCA528-FASTK∆N1-75-mut4b	Kan	His6-SUMO	Expression of FASTK∆N1-75 K275M, K279M & R286A	This study
pCA528-FASTK∆N1-75-mut5	Kan	His6-SUMO	Expression of FASTK∆N1-75 R394A, R396A, K398M & K402M mutant	This study
pCA528-FASTK∆N1-75-mut6	Kan	His6-SUMO	Expression of FASTK∆N1-75 R476H mutant	This study
pCA528-FASTK∆N1-75-mut7	Kan	His6-SUMO	Expression of FASTK∆N1-75 R492H mutant	This study
pCA528-FASTK∆N1-75-mut8	Kan	His6-SUMO	Expression of FASTK∆N1-75 R501H & R503H mutant	This study
pCA528-FASTK∆N1-75-mut9	Kan	His6-SUMO	Expression of FASTK∆N1-75 R534H & K536M mutant	This study
pET28a-TIA1	Kan	His6	Template for cloning TIA1-RRM23 construct	Purchased from Addgene (#106095)
pCA528-TIA1-RRM23	Kan	His6-SUMO	Expression of TIA1-RRM23 (TIA-1 residues 80-292)	This study
pGEX-4T1	Amp	GST	Cloning of vectors expressing GST-tagged FASTK protein	Dr Martyna Nowacka
pGEX-GST-FASTK∆N1-168	Amp	GST	Expression of GST-FASTK∆N1-168	This study
pCR™-Blunt II-TOPO™	Kan	-	Template for cloning in ND6 gene sequence	Dr Marcin Ziemniak
pCR™-Blunt II-TOPO™-ND6	Kan	-	Template for in vitro transcription of ND6 mRNA	This study
pCR™-Blunt II-TOPO™-ND6-G4kill-5	Kan	-	Template for in vitro transcription of ND6 mRNA with rG4-killing mutations in oligo 5	This study
pCR™-Blunt II-TOPO™-ND6- G4kill-10	Kan	-	Template for in vitro transcription of ND6 mRNA with G4-killing mutations in oligo 10	This study
SUV3	Kan	His6-SUMO	Expression of SUV3 protein	doi:10.1038/s41467-018-05007-9
pRS1472_ncL2	Kan	-	Templates for in vitro transcription of mitochondrial transcripts	Dr hab. Roman Szczęsny
pRS1474_COX2
pRS1475_COX3
pRS1476_ND1
pRS1477_ND2

## Sheet: Supplementary Table 7
Supplementary Table 7 - DNA oligonucleotides
DNA oligonucleotide	Sequence
pCA528_slic_for	TGAAGACCGGATCCGAATTC
pCA528_slic_rev	CCCACCAATCTGTTCTCTG
FASTKdN1-75_slic_for	AGAACAGATTGGTGGGGGCCCCAGTGCAGGTCCTG
FASTKdN1-168_slic_for	AGAACAGATTGGTGGGGGCTTTCCATCTGATGGTCCC
FASTK_slic_rev	AATTCGGATCCGGTCTTCAGCCCCCTTCAGGCC
FASTK_mut1_for	GCTCAGCAAGTGCCCATCGCCCCCCAGCCTCTCATCACC
FASTK_mut1_rev	GGCGGGAAGGGCGGGACCGGCGTATCCTGGGAGCTCCAG
FASTK_mut2_for	AGCCCCCCCTCCTGTGGAGCAG
FASTK_mut2_rev	GGGGCAGACCCCAAGAGCTGGCC
FASTK_mut3_for	CTGGCCTATCCACGGCAGCATCTG
FASTK_mut3_rev	GGCGGCGGGGCAGCTTAGAGCAGC
FASTK_mut4a_for	CGCCTTGCGGGAGCCCCAGCTTC
FASTK_mut4a_rev	TGGGCGGCCAGGTGCTGGGCCAG
FASTK_mut4b_for	GTCCTGCCCTTTGGGGCCCTGAACTACCTGCCCCTG
FASTK_mut4b_rev	CAACATCTGTACCACCATGCTGCTGAGTTGCGTTTC
FASTK_mut5_for	GTACAGTCACATGGACATAGTAGCTGAGGGG
FASTK_mut5_rev	ATGCAGGCGGCGGCGTCGGTGATGAGAGGCTG
FASTK_mut6_for	CCCTGCCCAGCATGTGGTGCTGG
FASTK_mut6_rev	TCTCGAGTAGTGGCGCTA
FASTK_mut7_for	CCGGGACGGCCATGTGCTGCTGG
FASTK_mut7_rev	CAGAAATGCCAGCGTTCCC
FASTK_mut8_for	GCATCACCTAGGCCTGATGGGCTAC
FASTK_mut8_rev	TCATGCAGGGCCCTCGAGCCCAG
FASTK_mut9_for	AGATGCTCCAAGCCCTGGGCCT
FASTK_mut9_rev	GATGCAGGTAGCTCTTGAGCTGGGG
RRM23_pCA528_for	ACAGAGAACAGATTGGTGGGTGGGCAACAACCCCTAGCAG
RRM23_pCA528_rev	GAATTCGGATCCGGTCTTCAGGGATATCCAATTTGATTCT
FASTKdN1-168_pGEX_for	ATCCTCCAAAATCGGATCTGGTTCCGCGTGGATCCGGCTTTCCATCTGATGGTCCC
FASTKdN1-168_pGEX_rev	GCGAGGCAGATCGTCAGTCAGTCACGATGCGGCCGCTCAGCCCCCTTCAGGCCCCC
ND6_TOPO_for	ATGATGTATGCTTTGTTTCTGTTGAGTGTGGG
ND6_TOPO_rev	CCGGAAGCCTATTCGCAGGATTTCTCATTA
ND6_oligo_5_G4kill_for	TTGGTGCGGAGGCTTTGTATGATTATGTGCGTTGATTAGTAGTAGTTAC
ND6_oligo_5_G4kill_rev	TAGGATCCTCACGAATCAACTCTGACCACTCTCCTTCATAAATTATTCAG
ND6_oligo_10_G4kill_for	AAGGTGGATGCGGAGGAAATGTTGTTAGTAATGAG
ND6_oligo_10_G4kill_rev	CCAAACAACAATCCTCCTCTACCTAAAACTCAC

## Sheet: Supplementary Table 8
Supplementary Table 8 - DNA starters for generation of the DNA template for in vitro transcription
DNA oligonucleotide	Sequence
ND6_oligo_1_for *	TAATACGACTCACTATAGATGATGTATGCTTTGTTTCTGTTGAGTGTGGG
ND6_oligo_1_rev	CCACACCGCTAACAATCAATACTAAACCCC
ND6_oligo_2_for	TAATACGACTCACTATAGTAGTATTGATTGTTAGCGGTGTGG
ND6_oligo_2_rev	GTAGTATATCCAAAGACAACCATCATTCCCC
ND6_oligo_3_for	TAATACGACTCACTATAGGATGGTTGTCTTTGGATATACTACAGCG
ND6_oligo_3_rev	CAGCACCAATCCTACCTCCATCGC
ND6_oligo_4_for	TAATACGACTCACTATAGGCGATGGAGGTAGGATTGGTGCT
ND6_oligo_4_rev	CCTCCCGAATCAACCCTGACCCCTC
ND6_oligo_5_for	TAATACGACTCACTATAGAGGGGTCAGGGTTGAT
ND6_oligo_5_rev	GCAATCTCAATTACAATATATACACCAACAAACAATG
ND6_oligo_6_for	TAATACGACTCACTATAGTGTATATATTGTAATTGAGATTGCTCGG
ND6_oligo_6_rev	ATCACCTCAACCCAAAAAGGCATA
ND6_oligo_7_for	TAATACGACTCACTATAGTATGCCTTTTTGGGTTGAGGTGATGAT
ND6_oligo_7_rev	TCTTACGAGCCAAAACCTGCCCC
ND6_oligo_8_for	TAATACGACTCACTATAGAGGGGCAGGTTTTGGCTCGTAA
ND6_oligo_8_rev	ACAAACTTAAAATAAAATCCCCACTATGCACATTTTATTTCTCC
ND6_oligo_9_for	TAATACGACTCACTATAGGTGGGGATTTTATTTTAAGTTTGTTGGT
ND6_oligo_9_rev	TCCCCCTTCCAAACAACAATCCC
ND6_oligo_10_for	TAATACGACTCACTATAGGGGGATTGTTGTTTGGAAGGGG
ND6_oligo_10_rev *	CCGGAAGCCTATTCGCAGGATTTCTCATTA
* Starters ND6_oligo_1_for and ND6_oligo_10_rev were used for DNA template generation in in vitro transcription of full-length mtND6. mRNA.
SELEX library of RNA oligonucleotides was prepared by annealing of the following oligonucleotides:
SA251	GCGTCTCTGCAGTAGTTA(N20**)AGTCGGCATCTTGGTACCCTATAGTGAGTCGTATTACC
SA252	GGTAATACGACTCACTATAGGGTACCAAGATGCCGACT
N20** indicates a 20 bases random sequence.

## Sheet: Supplementary Table 9
Supplementary Table 9 - Protein sequences of the FASTK recombinant constructs
His6-SUMO-FASTK∆N1-75	HHHHHHGSDSEVNQEAKPEVKPEVKPETHINLKVSDGSSEIFFKIKKTTPLRRLMEAFAKRQGKEMDSLRFLYDGIRIQADQTPEDLDMESNDIIEAHREQIGGGPSAGPVQGLQRLLEQAKSPGELLRWLGQNPSKVRAHHYSVALRRLGQLLGSRPRPPPVEQVTLQDLSQLIIRNCPSFDIHTIHVCLHLAVLLGFPSDGPLVCALEQERRLRLPPKPPPPLQPLLRGGQGLEAALSCPRFLRYPRQHLISSLAEARPEELTPHVMVLLAQHLARHRLREPQLLEAIAHFLVVQETQLSSKVVQKLVLPFGRLNYLPLEQQFMPCLERILAREAGVAPLATVNILMSLCQLRCLPFRALHFVFSPGFINYISGTPHALIVRRYLSLLDTAVELELP…
His6-SUMO-FASTK∆N1-168	HHHHHHGSDSEVNQEAKPEVKPEVKPETHINLKVSDGSSEIFFKIKKTTPLRRLMEAFAKRQGKEMDSLRFLYDGIRIQADQTPEDLDMESNDIIEAHREQIGGGFPSDGPLVCALEQERRLRLPPKPPPPLQPLLRGGQGLEAALSCPRFLRYPRQHLISSLAEARPEELTPHVMVLLAQHLARHRLREPQLLEAIAHFLVVQETQLSSKVVQKLVLPFGRLNYLPLEQQFMPCLERILAREAGVAPLATVNILMSLCQLRCLPFRALHFVFSPGFINYISGTPHALIVRRYLSLLDTAVELELPGYRGPRLPRRQQVPIFPQPLITDRARCKYSHKDIVAEGLRQLLGEEKYRQDLTVPPGYCTDFLLCASSSGAVLPVRTQDPFLPYPPRSCPQGQ…
